# Supplementary material for: Incorporating Next-Generation Sequencing in Newborn Screening for Organic Acidemias
Source: Int J Neonatal Screen. 2026 Mar 19;12(1):18. doi: 10.3390/ijns12010018 (PMC13027079; doi:10.3390/ijns12010018)
Supplement: Supplementary file 1 [file IJNS-12-00018-s001.zip]

Archive with 2 entries (2 files):
- Supplemental file Table S1. The list of sreened diseases, genes, and variations.xlsx
- Supplemental file Table S2. Targeted diseases and genes for confirmatory genetic analysis.xlsx
