# Supplementary material for: Incorporating Next-Generation Sequencing in Newborn Screening for Organic Acidemias
Source: Int J Neonatal Screen. 2026 Mar 19;12(1):18. doi: 10.3390/ijns12010018 (PMC13027079; doi:10.3390/ijns12010018)
Supplement: Supplementary file 1 [file IJNS-12-00018-s001.zip › Supplemental file Table S2. Targeted diseases and genes for confirmatory genetic analysis.xlsx]

## Sheet: Basic version
Table S2. Targeted diseases and genes for confirmatory genetic analysis
Classifications	Diseases	Genes
Amino acids disorders	Phenylalanine hydroxylase deficiency	PAH
	Tetrahydrobiopterin deficiency	PTS
		PCBD1
		QDPR
		SPR
		GCH1
	Hyperphenylalaninemia	DNAJC12
	Maple syrup urine disease, type IA	BCKDHA
	Maple syrup urine disease, type IB	BCKDHB
	Maple syrup urine disease, type II	DBT
	Maple syrup urine disease, type III	DLD
	Maple syrup urine disease	PPM1K
	Nonketotic hyperglycinemia	AMT
		GCSH
		GLDC
	Hypermethioninemia	MAT1A
		AHCY
		GNMT
	Homocystinuria/Hyperhomocysteinemia	CBS
		CTH
		MTHFR
	Sulfite oxidase deficiency	SUOX
	Molybdenum cofactor deficiency, type A	MOCS1
	Molybdenum cofactor deficiency, type B	MOCS2
	Molybdenum cofactor deficiency, type C	GPHN
	Tyrosinemia, type I	FAH
	Tyrosinemia, type II	TAT
	Tyrosinemia, type III	HPD
	Alkaptonuria	HGD
	Phosphoserine aminotransferase deficiency	PSAT1
Organic acidemias	Methylmalonic acidemia, mut type	MMUT
	Methylmalonic acidemia, cblA type	MMAA
	Methylmalonic acidemia, cblB type	MMAB
	Methylmalonyl-CoA epimerase deficiency	MCEE
	Methylmalonic acidemia with homocystinuria, cblC type	MMACHC
	Methylmalonic acidemia with homocystinuria, cblD type	MMADHC
	Methylmalonic acidemia with homocystinuria, cblF type	LMBRD1
	Methylmalonic acidemia with homocystinuria, cblJ type	ABCD4
	Malonyl-CoA decarboxylase deficiency	MLYCD
	Methylmalonic acidemia due to transcobalamin receptor defect	CD320
	Mitochondrial DNA depletion syndrome 5	SUCLA2
	Mitochondrial DNA depletion syndrome 9	SUCLG1
	Transcobalamin II deficiency	TCN2
	Propionic acidemia	PCCA
		PCCB
	Biotinidase deficiency	BTD
	Holocarboxylase synthetase deficiency	HLCS
	Glutaric acidemia, type I	GCDH
	Isovaleric acidemia	IVD
	2-Methylbutyryl-CoA dehydrogenase deficiency	ACADSB
	3-Methylglutaconic aciduria, type I	AUH
	3-Methylglutaconic aciduria, type V	DNAJC19
	3-Methylglutaconic aciduria, type VII	CLPB
	3-Methylglutaconic aciduria due to ATP synthase deficiency	TMEM70
	3-Methylglutaconic aciduria with deafness, encephalopathy, and Leigh-like syndrome (MEGDEL)	SERAC1
	3-Hydroxy-3-methylglutaryl-CoA lyase deficiency	HMGCL
	3-Methylcrotonyl-CoA carboxylase deficiency	MCCC1
		MCCC2
	Isobutyryl-CoA dehydrogenase deficiency	ACAD8
	Ethylmalonic encephalopathy	ETHE1
Fatty acid β-oxidation disorders	Short-chain acyl-CoA dehydrogenase deficiency	ACADS
	Medium-chain acyl-CoA dehydrogenase deficiency	ACADM
	Very long-chain acyl-CoA dehydrogenase deficiency	ACADVL
	Short-chain 3-hydroxyacyl-CoA dehydrogenase deficiency	HADH
	Long-chain 3-hydroxyacyl-CoA dehydrogenase deficiency	HADHA
	Long-chain 3-hydroxyacyl-CoA dehydrogenase deficiency	HADHB
	Glutaric acidemia, type IIA	ETFA
	Glutaric acidemia, type IIB	ETFB
	Glutaric acidemia, type IIC	ETFDH
	Glutaric acidemia, type III	SUGCT
	Beta-ketothiolase deficiency	ACAT1
	Primary carnitine deficiency	SLC22A5
	Carnitine-acylcarnitine translocase deficiency	SLC25A20
	Carnitine palmitoyltransferase I deficiency	CPT1A
	Carnitine palmitoyltransferase II deficiency	CPT2
Urea cycle disorders	Argininemia	ARG1
	Argininosuccinic aciduria	ASL
	Citrullinemia, type I	ASS1
	Citrin deficiency	SLC25A13
	Carbamoyl phosphate synthetase I deficiency	CPS1
	Ornithine aminotransferase deficiency	OAT
	Ornithine transcarbamylase deficiency	OTC
	Hyperornithinemia-hyperammonemia-homocitrullinuria (HHH) syndrome	SLC25A15
Energy metabolic disorders	Cerebral creatine deficiency syndrome 1	SLC6A8
	Cerebral creatine deficiency syndrome 2	GAMT
	Cerebral creatine deficiency syndrome 3	GATM
	Pyruvate carboxylase deficiency	PC
Carbohydrate metabolic disorders	Glucose-6-phosphate dehydrogenase deficiency	G6PD
Lysosomal storage disorders	Krabbe disease	GALC
	Gaucher disease	GBA1
	Glycogen storage disease type II (Pompe disease)	GAA
	Fabry disease	GLA
	Niemann-Pick disease, types A/B	SMPD1
	Niemann-Pick disease, type C1	NPC1
	Niemann-Pick disease, type C2	NPC2
	Mucopolysaccharidosis type IH/S	IDUA
	Mucopolysaccharidosis type II	IDS
Trace element metabolic disorders	Wilson's disease	ATP7B
Severe combined Immunodeficiency (SCID)	Congenital hypothyroidism due to thyroid dysgenesis (PAX8-related)	PAX8
	Congenital nongoitrous hypothyroidism, type 1	TSHR
	Thyroid dyshormonogenesis 1	SLC5A5
	Thyroid dyshormonogenesis 2A	TPO
	Thyroid dyshormonogenesis 3	TG
	Thyroid dyshormonogenesis 6 (Congenital hypothyroidism 6)	DUOX2
	Congenital nongoitrous hypothyroidism, type 4	TSHB
SCID	Adenosine deaminase deficiency	ADA
Other metabolic disorders	X-linked adrenoleukodystrophy	ABCD1
